# Supplementary material for: Evaluation of both exonic and intronic variants for effects on RNA splicing allows for accurate assessment of the effectiveness of precision therapies
Source: PLoS Genet. 2020 Oct 21;16(10):e1009100. doi: 10.1371/journal.pgen.1009100 (PMC7605713; doi:10.1371/journal.pgen.1009100)
Supplement: S1 Table — (XLSX) [file pgen.1009100.s011.xlsx]

## Sheet: All variants
HGVS (Legacy)	CryptSplice	SpliceAI	Overall
c.166 G>A (E56K)	Does not missplice	Does not missplice	Does not missplice
c.274 G>A (E92K)	Does not missplice	Does not missplice	Does not missplice
c.580 G>A (G194R)	Does not missplice	Does not missplice	Does not missplice
c.581 G>T (G194V)	Does not missplice	Does not missplice	Does not missplice
c.2909 G>A (G970D)	Missplices	Does not missplice	Indeterminate
c.3719 T>G (V1240G)	Does not missplice	Does not missplice	Does not missplice
c.454 A>G (M152V)	Missplices	Missplices	Missplices
c.523A>G (I175V)	Missplices	Missplices	Missplices
c.2816 A>G (H939R)	Missplices	Missplices	Missplices
c.3700 A>G (I1234V)	Missplices	Missplices	Missplices
c.2908 G>C (G970R)	Missplices	Missplices	Missplices
c.2908 G>A (G970S)	Missplices	Missplices	Missplices
c.3717 G>C (R1239S)	Missplices	Missplices	Missplices
c.3872 A>G (Q1291R)	Does not missplice	Does not missplice	Does not missplice
c.3873 G>C (Q1291H)	Does not missplice	Missplices	Indeterminate
c.164+1G>A (296+1 G>A)	Missplices	Missplices	MIssplices
c.164+2T>C (296+2 T>C)	Missplices	Missplices	MIssplices
c.165-2A>G (297-2 A>G)	Missplices	Missplices	MIssplices
c.273+1G>A (405+1 G>A)	Missplices	Missplices	MIssplices
c.274-1G>A (406-1 G>A)	Missplices	Missplices	MIssplices
c.274-2A>G (406-2 A>G)	Missplices	Missplices	MIssplices
c.489+1G>T (621+1 G>T)	Missplices	Missplices	MIssplices
c.579+1G>T (711+1 G>T)	Missplices	Missplices	MIssplices
c.1584+1G>A (1716+1 G>A)	Missplices	Missplices	MIssplices
c.1585-1G>A (1717-1G>A)	Missplices	Missplices	MIssplices
c.2658-1G>C (2790-1 G>C)	Missplices	Missplices	MIssplices
c.2658-2A>G (2790-2 A>G)	Missplices	Missplices	MIssplices
c.2988+1G>A (3120+1 G>A)	Missplices	Missplices	MIssplices
c.3469-2A>G (3601-2 A>G)	Missplices	Missplices	MIssplices
c.3717+1G>A (3849+1 G>A)	Missplices	Missplices	MIssplices
c.3718-1G>A (3850-1 G>A)	Missplices	Missplices	MIssplices
c.3873+1G>A (4005+1 G>A)	Missplices	Missplices	MIssplices
c.3873+2T>C (4005+2 T>C)	Missplices	Missplices	MIssplices
c.4242+2T>C (4374+2 T>C)	Missplices	Missplices	MIssplices
c.164+3_164+4insT (296+3insT)	Does not missplice	Does not missplice	Does not missplice
c.165-3C>T (297-3 C>T)	Does not missplice	Does not missplice	Does not missplice
c.273+3A>C (405+3 A>C)	Missplices	Missplices	Missplices
c.489+3A>G (621+3 A>G)	Missplices	Missplices	Missplices
c.579+3A>G (711+3 A>G)	Missplices	Does not missplice	Indeterminate
c.579+3A>C (711+3 A>C)	Missplices	Missplices	Missplices
c.579+3A>T (711+3 A>T)	Missplices	Does not missplice	Indeterminate
c.579+5G>A (711+5 G>A)	Missplices	Does not missplice	Indeterminate
c.2657+2_2657+3insA (2789+2insA)	Missplices	Missplices	Missplices
c.2657+5G>A (2789+5 G>A)	Missplices	Missplices	Missplices
c.3468+2_3468+3insT (3600+2insT)	Missplices	Missplices	Missplices
c.3468+5G>A (3600+5 G>A)	Missplices	Missplices	Missplices
c.3717+4A>G (3849+4 A>G)	Missplices	Missplices	Missplices
c.3717+5G>A (3849+5 G>A)	Missplices	Missplices	Missplices
c.3718-3T>G (3850-3 T>G)	Missplices	Missplices	Missplices
c.164+28 (296+28 A>G)	Does not missplice	Does not missplice	Does not missplice
c.2620-26A>G (2752-26 A>G)	Does not missplice	Does not missplice	Does not missplice
c.3717+40A>G (3849+40 A>G)	Missplices	Missplices	Missplices
