# Supplementary material for: Evaluation of both exonic and intronic variants for effects on RNA splicing allows for accurate assessment of the effectiveness of precision therapies
Source: PLoS Genet. 2020 Oct 21;16(10):e1009100. doi: 10.1371/journal.pgen.1009100 (PMC7605713; doi:10.1371/journal.pgen.1009100)
Supplement: S3 Table — (XLSX) [file pgen.1009100.s013.xlsx]

## Sheet: Sheet1
			Reagent/Material	Company	Catalogue Number	Note
			Cytology brush	VWR	DELT440151
			Cell strainer 40 um	Corning	352340
			3T3-J2 CELLS	Kerafast	EF3003	For one non-CF and CF sample, source of J2 cells was not known, but served as feeder layer.
			Hams F12 nutrient mixture	ThermoFisher Scientific	11765-054
			DMEM	ThermoFisher Scientific	11995065
			DMEM/F12	ThermoFisher Scientific	11320-033
			Fetal Bovine Serum	Corning	35010CV
			Fetal clone II	ThermoScientific Fisher	SH30066
			BEGM BulletKit (supplements)	Lonza	CC-3170
			EGF	Sigma	E-4127
			Hydrocortisone	Sigma	H-4001
			Insulin	Sigma	I-1882
			Ultroser G	Pall via Crescent Chem Co.	67042.1/S
			Y27632 (ROCK inhibitor)	Sigma	Y0503-1MG
			Y27632 (ROCK inhibitor)	Selleck	S1049	For one non-CF and CF sample, source of reagent Y
			Ethanolamine	Sigma	E9508-100 ml
			O-phosphorylethanolamine	Sigma	P0503-25g
			Bovine calf serum iron fortified	Sigma	12138C-500ML
			Cholera toxin	Sigma	227036-1MG
			Amphotericin B	Sigma	A2942-20 ML
			Ceftazidime	Sigma	CDS020667-50MG
			Fluconazole	Sigma	F8929-100MG
			Gentamycin	ThermoScientific Fisher	15750060
			Nystatin	Sigma	N6261-25MU
			Penicillin Streptomycin	MilliporeSigma	P0781-100ML
			Tobramycin	T4014-100MG	T4014-100MG
			Vancomycin	Sigma	V1130-1G
			Glutamine	ThermoScientific Fisher	25030081
			HEPES	ThermoScientific Fisher	15630080
			Adenine	Sigma	A2786
			Snap-well inserts, 1.12 cm2	Costar	3801
			Culture dishes, conical tubes	Corning, BD-Falcon, Denville
			PneumaCult-ALI medium	Stemcell	5001
			Heparin	Stemcell	7980
			Hydrocortisone solution (for PneumaCult ALI medium)	Stemcell	7925
			Reagent set up	Volumes	Comments
			3T3 J2 cells
			DMEM high glucose	450 ml	3TJ2 cells were exposed to 30 Gy by setting the CIXD Biological Irradiator at 220V, 13A, and 468 sec. Instrument is located at Sidney Kimmel Comprehensive Resource Facility at JHU
			Bovine calf serum iron fortified	50 ml
			L-glutamine	5 ml
			Penicillin Streptomycin	5 ml
			Propagation media HNE cells
			F12 Nutrient mix	337.5 ml
			DMEM	112.5 ml
			FBS	25 ml
			Adenine (24 mg/0.01 N HCl)	500 µl
			Cholera toxin (1 mg/ml H2O)	4.3 µl
			EGF	1 vial BEGM bullet kit
			Hydrocorticosone	1 vial BEGM bullet kit
			Insulin	1 vial BEGM bullet kit
			Penicillin Streptomycin	5 ml
			Fluconazole 5 ug/ml	50 ul	In one non-CF and one CF sample, these antibiotics were not added
			Tobramycin 0.25 ug/ml	50 ul
			Vanco mycin 100 ug/ml	1 ml
			Ceftazidime 100 ug/ml	0.5 ml
			Amphotericine (250 ug/ml)	2.5 ml
			Gentamycin	0.5 ml
			ROCK inhibitor (Y27632)	10 µM
			Differentiation media HNE cells -using PneumaCult- ALI Complete Base Medium
			PneumaCult™-ALI Basal Medium	450 ml
			PneumaCult™-ALI 10X Supplement	50 ml	thaw at 4° C overnight
			PneumaCult- ALI Maintenance Medium
			PneumaCult™-ALI Complete Base medium	49.15 ml
			PneumaCult™-ALI Maintenance Supplement	500 µl
			Heparin Solution	100 µl
			Hydrocortisone Stock Solution	250 µl
			Antibiotics	as above
			Differentiation media HNE cells - using Ultroser G
			DMEM/F12	480 ml	Ultroser G containing differentiation media was used for one non-CF and one CF sample
			Ultroser G	10 ml
			Fetal Clone II	10 ml
			Bovine Brain Extract	1 vial BEGM bullet kit
			Epinephrine	1 vial BEGM bullet kit
			Hydrocorticosone	1 vial BEGM bullet kit
			Insulin	1 vial BEGM bullet kit
			Retinoic acid	1 vial BEGM bullet kit
			Transferrin	1 vial BEGM bullet kit
			Triiodothyronin	1 vial BEGM bullet kit
			Ethanolamine (1 ul/10 ml H20)	125 µl
			Phosphoethanolamine (1.4 mg/10 ml H20)	125 µl
			Penicillin Streptomycin	5 ml
			Gentamycin	100 µg/ml
