# Supplementary material for: Evaluation of both exonic and intronic variants for effects on RNA splicing allows for accurate assessment of the effectiveness of precision therapies
Source: PLoS Genet. 2020 Oct 21;16(10):e1009100. doi: 10.1371/journal.pgen.1009100 (PMC7605713; doi:10.1371/journal.pgen.1009100)
Supplement: S3 Data — (XLSX) [file pgen.1009100.s016.xlsx]

## Sheet: Fragment analysis RFU
Sample ID	Dye	Size 1	Size 2	Height 1	Height 2	Area 1	Area 2
G970R1.1	FAM	344.55	415.97	9949	2799	77297	23784
G970R1.2	FAM	344.41	415.9	13217	3787	102623	32392
G970R1.3	FAM	344.45	415.96	23274	6280	249796	81188
G970R2.1	FAM	344.45	415.99	32251	7394	281695	61964
G970R2.2	FAM	344.5	415.91	8278	1174	85556	23373
G970R2.3	FAM	344.46	416	20869	3980	163008	33877
G970S1.1	FAM	344.68	415.94	858	1489	6187	12434
G970S1.2	FAM	344.56	416.01	396	672	2897	6323
G970S2.1	FAM	344.55	415.91	2570	4471	18696	36634
G970S2.2	FAM	344.59	415.98	504	1089	3880	10440
G970S2.3	FAM	344.64	415.98	1134	2079	8628	20284
14_18_1	FAM	602.06		12263		137215
14_18_2	FAM	602.27		32179		379980
14_18_3	FAM	600.53		32165		399149
G970D1.2	FAM	602.89		950		11740
G970D1.3	FAM	590.35	597.96	393	206	4287	3386
G970D2.1	FAM	587.37	602.32	372	3102	5014	37778
WT1	FAM	602.55		31629		356053
WT2	FAM	596.9		1802		48500
WT3	FAM	600.53		32039		547796

## Sheet: Fragment analysis %
		Exon 17 skipped	177-nucleotide deletion
	c.2908G>C EMG_i14-i18	76.4704	23.5296
		76.0086	23.9914
		75.4707	24.5293
		81.9693	18.0307
		78.5429	21.4571
		82.7935	17.2065
	Mean	78.5426	21.4574
	SD	3.16116	3.16116
	c.2908G>A EMG_i14-i18	33.2259	66.7741
		31.4208	68.5792
		33.79	66.21
		27.095	72.905
		29.8423	70.1577
	Mean	31.0748	68.9252
	SD	2.71466	2.71466

## Sheet: delta Isc values
			DMSO+DMSO	DMSO+Ivacaftor	Lumacaftor+DMSO	Lumacaftor+Ivacaftor
	c.2909G>A cDNA (G970D)		12.4727	36.2192	14.1927	84.3627
			14.6539	50.7082	20.5449	79.5024
				53.5692	21.9277	51.2259
				53.5761	21.5394	80.5664
						53.3547
		Mean	13.5633	48.5182	19.5512	69.8024
		SD	1.54233	8.30977	3.61946	16.1057
			c.523A>G cDNA (I175V)	c.523A>G EMG_i1-i5
			101.069	1.06539
			145.946	0.68937
			90.6018	0.664847
			103.604
		Mean	110.305	0.806536
		SD	24.418	0.183311

## Sheet: Statistical analysis
	c.2909G>A
	Number of families	1
	Number of comparisons per family	3
	Alpha	0.05
	Dunnett's multiple comparisons test	Mean Diff.	95.00% CI of diff.	Significant?	Summary	Adjusted P Value	A-?
	DMSO/DMSO vs. DMSO/Ivacaftor	-34.95	-59.76 to -10.15	Yes	**	0.0078	B	DMSO/Ivacaftor
	DMSO/DMSO vs. Lumacaftor/DMSO	-5.988	-30.79 to 18.81	No	ns	0.8221	C	Lumacaftor/DMSO
	DMSO/DMSO vs. Lumacaftor/Ivacaftor	-56.24	-80.20 to -32.28	Yes	***	0.0002	D	Lumacaftor/Ivacaftor
	Test details	Mean 1	Mean 2	Mean Diff.	SE of diff.	n1	n2	q	DF
	DMSO/DMSO vs. DMSO/Ivacaftor	13.56	48.52	-34.95	9.365	2	4	3.732	11
	DMSO/DMSO vs. Lumacaftor/DMSO	13.56	19.55	-5.988	9.365	2	4	0.6394	11
	DMSO/DMSO vs. Lumacaftor/Ivacaftor	13.56	69.8	-56.24	9.048	2	5	6.216	11
