# Supplementary material for: Evaluation of both exonic and intronic variants for effects on RNA splicing allows for accurate assessment of the effectiveness of precision therapies
Source: PLoS Genet. 2020 Oct 21;16(10):e1009100. doi: 10.1371/journal.pgen.1009100 (PMC7605713; doi:10.1371/journal.pgen.1009100)
Supplement: S4 Data — (XLSX) [file pgen.1009100.s017.xlsx]

## Sheet: Fragment analysis RFU
Sample Name	Dye	Size 1	Size 2	Height 1	Height 2	Area 1	Area 2
EMG-1	FAM	499.66		30271		387229
EMG-2	FAM	499.78		31013		394535
EMG-3	FAM	500.43		30271		507459
WT-1	FAM	499.54		29263		519487
WT-2	FAM	499.67		30912		395788
WT-3	FAM	499.67		31035		388613
Q-1	FAM	499.89	531.79	29452	30312	450501	843478
Q-2	FAM	499.89	531.75	29905	30484	482431	752184
Q-3	FAM	500.32	532.23	31939	31127	441972	732502

## Sheet: Fragment analysis %
		Normal splicing	29nt intron retention
	c.3873G>C EMG_i21-i24	34.8152	65.1848
		39.0754	60.9246
		37.6315	62.3685
	Mean	37.174	62.826
	SD	2.16665	2.16665

## Sheet: delta Isc values
		DMSO+DMSO	DMSO+Ivacaftor	Lumacaftor+DMSO	Lumacaftor+Ivacaftor
c.3873G>C cDNA (Q1291H)		78.9179	143.509	136.787	150.735
		83.0323	150.334	92.3123	176.375
		61.4882	123.77	92.3804	160.531
	Mean	74.4795	139.204	107.16	162.547
	SD	11.4373	13.7955	25.6578	12.9385

## Sheet: Statistical analysis
	c.3873G>C
	Number of families	1
	Number of comparisons per family	3
	Alpha	0.05
	Dunnett's multiple comparisons test	Mean Diff.	95.00% CI of diff.	Significant?	Summary	Adjusted P Value	A-?
	DMSO/DMSO vs. DMSO/Ivacaftor	-64.72	-104.5 to -24.91	Yes	**	0.0041	B	DMSO/Ivacaftor
	DMSO/DMSO vs. Lumacaftor/DMSO	-32.68	-72.49 to 7.133	No	ns	0.1075	C	Lumacaftor/DMSO
	DMSO/DMSO vs. Lumacaftor/Ivacaftor	-88.07	-127.9 to -48.25	Yes	***	0.0006	D	Lumacaftor/Ivacaftor
	Test details	Mean 1	Mean 2	Mean Diff.	SE of diff.	n1	n2	q	DF
	DMSO/DMSO vs. DMSO/Ivacaftor	74.48	139.2	-64.72	13.83	3	3	4.682	8
	DMSO/DMSO vs. Lumacaftor/DMSO	74.48	107.2	-32.68	13.83	3	3	2.364	8
	DMSO/DMSO vs. Lumacaftor/Ivacaftor	74.48	162.5	-88.07	13.83	3	3	6.37	8
