# Supplementary material for: Evaluation of both exonic and intronic variants for effects on RNA splicing allows for accurate assessment of the effectiveness of precision therapies
Source: PLoS Genet. 2020 Oct 21;16(10):e1009100. doi: 10.1371/journal.pgen.1009100 (PMC7605713; doi:10.1371/journal.pgen.1009100)
Supplement: S5 Data — (XLSX) [file pgen.1009100.s018.xlsx]

## Sheet: delta Isc values
	Fsk	Iva	FsK+Iva	Luma-Fsk	Luma-Iva	Luma total	Teza-Fsk	Teza-Iva	Teza total	Luma+Teza-Fsk	Luma+Teza-Iva	Luma+Teza total
c.273+1	0.6	0.45	1.05	0.45	0.37	0.82	0.6	0.2	0.8	0.5	0.25	0.75
	0.45	0.24	0.69	0.39	0.46	0.85	0.52	0.1	0.62	0.46	0.32	0.78
	0.78	0.19	0.97	0.53	0.25	0.78	0.38	0.16	0.54	0.85	0.35	1.2
Mean	0.61	0.293333	0.903333	0.456667	0.36	0.816667	0.5	0.153333	0.653333	0.603333	0.306667	0.91
SD	0.165227	0.137961	0.189033	0.0702377	0.105357	0.0351188	0.111355	0.0503322	0.133167	0.214554	0.051316	0.251595
c.579+1	0.3	0.33	0.63	0.5	0.24	0.74	0.55	0.235	0.785	0.5	0.225	0.725
	0.8	0.355	1.155	0.65	0.305	0.955	0.78	0.335	1.115	0.68	0.405	1.085
	0.55	0.225	0.775	0.78	0.26	1.04	0.45	0.21	0.66	0.64	0.33	0.97
Mean	0.55	0.303333	0.853333	0.643333	0.268333	0.911667	0.593333	0.26	0.853333	0.606667	0.32	0.926667
SD	0.25	0.0689807	0.271124	0.140119	0.0332916	0.154623	0.169214	0.0661438	0.235071	0.0945163	0.0904157	0.18387
165-3
	4.83562	5.64384	10.4795	6.56164	5.52968	12.0913	7.04909	5.41553	12.4646	7.5411	7.54795	15.089
	5.08356	4.46119	9.54475	9.30822	5.53425	14.8425	7.67694	5.08676	12.7637	9.87671	5.38356	15.2603
	6.95479	6.0411	12.9959	6.19178	6.58447	12.7763	6.33562	6.32877	12.6644	7.70548	6.45205	14.1575
Mean	5.62466	5.38204	11.0067	7.35388	5.8828	13.2367	7.02055	5.61035	12.6309	8.37443	6.46119	14.8356
SD	1.15858	0.821846	1.98043	1.70258	0.607672	1.60463	0.671117	0.643517	0.152329	1.30361	1.08222	0.593445
c.2657+2InsA
	51.2	9.25	60.45	64.5	13.2	77.7	54.2	10.8	65	65.21	13.85	79.06
	44.23	8.15	52.38	48.12	11.5	59.62	50.2	9.3	59.5	57.2	10.2	67.4
	55.24	7.2	62.44	62.23	9.38	71.61	61.23	10.56	71.79	67.23	10.36	77.59
Mean	50.2233	8.2	58.4233	58.2833	11.36	69.6433	55.21	10.22	65.43	63.2133	11.47	74.6833
SD	5.5696	1.02591	5.32742	8.87458	1.91384	9.19905	5.58393	0.805729	6.15627	5.30474	2.06269	6.35023
2657+5G>A
	8.52	7.416	15.936	13.96	7.266	21.226	12.35	7.116	19.466	11.01	9.918	20.928
	7.13	5.738	12.868	12.13	8.148	20.278	11.99	7.56	19.55	12.96	7.95	20.91
	8.11	6.814	14.924	11.96	8.652	20.612	11.1	8.316	19.416	11.25	8.478	19.728
Mean	7.92	6.656	14.576	12.6833	8.022	20.7053	11.8133	7.664	19.4773	11.74	8.782	20.522
SD	0.714213	0.850085	1.56332	1.10889	0.701538	1.55948	0.643454	0.606722	0.0670798	1.06334	1.01861
3468+5
	5.01505	5.12465	10.1397	6.57865	5.70684	12.2855	6.81994	5.08903	11.909	7.18846	6.78976	13.9782
	3.86001	5.89214	9.75215	6.21626	6.39958	12.6158	4.65029	6.43775	11.088	5.1074	6.24406	11.3515
	3.62184	6.92266	10.5445	5.13615	6.79542	11.9316	5.23088	6.53153	11.7624	4.30156	7.65876	11.9603
Mean	4.16563	5.97982	10.1454	5.97702	6.30061	12.2776	5.56703	6.01943	11.5865	5.53248	6.89753	12.43
SD	0.745193	0.902207	1.6474	0.750419	0.551	0.342199	1.12321	0.80712	0.437829	1.48965	0.71348	1.37493
3717+40	20.01	6.15	26.16	29.15	7.2	36.35	31.12	7.5	38.62	32.12	7.6	39.72
	22.9	8.26	31.16	34.21	9.23	43.44	35.25	9.83	45.08	35.25	9.4	44.65
	23.8	8.01	31.81	32.1	8.95	41.05	36.25	9.5	45.75	36.25	9.5	45.75
Mean	22.2367	7.47333	29.71	31.82	8.46	40.28	34.2067	8.94333	43.15	34.54	8.83333	43.3733
SD	1.98016	1.15284	3.09152	2.54159	1.10014	3.60717	2.71949	1.26081	3.93737	2.1546	1.06927	3.21133
4242+2T>C
	3.05882	5.65294	8.71176	6.15882	4.34265	10.5015	6.44853	4.23235	10.6809	4.85735	7.29265	12.15
	3.14559	4.15441	7.3	5.35147	5.99118	11.3426	5.28971	4.55882	9.84853	6.71765	5.84559	12.5632
	3.57794	6.48088	10.0588	4.27647	6.36176	10.6382	5.89706	6.11471	12.0118	4.96324	5.23382	10.1971
Mean	3.26078	5.42941	8.6902	5.26225	5.5652	10.8275	5.87843	4.96863	10.8471	5.51275	6.12402	11.6368
SD	0.2239	1.16502	1.38892	0.596567	0.398605	0.36456	0.345404	0.806454	1.08268	0.897377	0.455381	1.19233
WT EMGs
	98.2
	67.7
	77.12
	60.2
	88
	78.1
	121.08
	115.25
	107.2
	131.2
	101.7
	145.6
	12
	11
	158
	178
	8.41849
	60.8613
	196.774
	69.4496
	69.4496
	146.06
	234.381
	10.8378
	33.0033
	240.739
	54.3685
Mean	99.0627
SD	64.5428

## Sheet: statistical analysis
c.273+1
Number of families	1
Number of comparisons per family	4
Alpha	0.05
Dunnett's multiple comparisons test	Mean Diff.	95.00% CI of diff.	Significant?	Summary	Adjusted P Value	A-?
Fsk vs. fsk/770	-0.2933	-0.6957 to 0.109	No	ns	0.1746	B	fsk/770
Fsk vs. 809/fsk/iva	-0.2067	-0.609 to 0.1957	No	ns	0.4229	C	809/fsk/iva
Fsk vs. 661/fsk/Iva	-0.04333	-0.4457 to 0.359	No	ns	0.993	D	661/fsk/Iva
Fsk vs. 809+661/fsk/770	-0.3	-0.7023 to 0.1023	No	ns	0.1623	E	809+661/fsk/770
Test details	Mean 1	Mean 2	Mean Diff.	SE of diff.	n1	n2	q	DF
Fsk vs. fsk/770	0.61	0.9033	-0.2933	0.1392	3	3	2.107	10
Fsk vs. 809/fsk/iva	0.61	0.8167	-0.2067	0.1392	3	3	1.485	10
Fsk vs. 661/fsk/Iva	0.61	0.6533	-0.04333	0.1392	3	3	0.3113	10
Fsk vs. 809+661/fsk/770	0.61	0.91	-0.3	0.1392	3	3	2.155	10
c.579+1
Number of families	1
Number of comparisons per family	4
Alpha	0.05
Dunnett's multiple comparisons test	Mean Diff.	95.00% CI of diff.	Significant?	Summary	Adjusted P Value	A-?
Fsk vs. fsk/770	-0.3067	-0.8356 to 0.2222	No	ns	0.3282	B	fsk/770
Fsk vs. 809/fsk/iva	-0.3633	-0.8922 to 0.1656	No	ns	0.21	C	809/fsk/iva
Fsk vs. 661/fsk/Iva	-0.3067	-0.8356 to 0.2222	No	ns	0.3282	D	661/fsk/Iva
Fsk vs. 809+661/fsk/770	-0.38	-0.9089 to 0.1489	No	ns	0.183	E	809+661/fsk/770
Test details	Mean 1	Mean 2	Mean Diff.	SE of diff.	n1	n2	q	DF
Fsk vs. fsk/770	0.55	0.8567	-0.3067	0.183	3	3	1.676	10
Fsk vs. 809/fsk/iva	0.55	0.9133	-0.3633	0.183	3	3	1.986	10
Fsk vs. 661/fsk/Iva	0.55	0.8567	-0.3067	0.183	3	3	1.676	10
Fsk vs. 809+661/fsk/770	0.55	0.93	-0.38	0.183	3	3	2.077	10
c.165-3
Number of families	1
Number of comparisons per family	4
Alpha	0.05
Dunnett's multiple comparisons test	Mean Diff.	95.00% CI of diff.	Significant?	Summary	Adjusted P Value	A-?
Control vs. Treated	-5.383	-8.167 to -2.6	Yes	***	0.0008	B	Treated
Control vs. Treated+Antagonist	-7.613	-10.4 to -4.83	Yes	****	0.0001	C	Treated+Antagonist
Control vs. Column D	-7.003	-9.787 to -4.22	Yes	***	0.0001	D	Column D
Control vs. Column E	-9.213	-12 to -6.43	Yes	****	0.0001	E	Column E
Test details	Mean 1	Mean 2	Mean Diff.	SE of diff.	n1	n2	q	DF
Control vs. Treated	5.623	11.01	-5.383	0.9631	3	3	5.59	10
Control vs. Treated+Antagonist	5.623	13.24	-7.613	0.9631	3	3	7.905	10
Control vs. Column D	5.623	12.63	-7.003	0.9631	3	3	7.272	10
Control vs. Column E	5.623	14.84	-9.213	0.9631	3	3	9.567	10
c.2657+2InsA
Number of families	1
Number of comparisons per family	4
Alpha	0.05
Dunnett's multiple comparisons test	Mean Diff.	95.00% CI of diff.	Significant?	Summary	Adjusted P Value	A-?
Fsk vs. fsk/770	-8.2	-23.94 to 7.535	No	ns	0.4114	B	fsk/770
Fsk vs. 809/fsk/iva	-19.42	-35.16 to -3.685	Yes	*	0.0166	C	809/fsk/iva
Fsk vs. 661/fsk/Iva	-15.21	-30.94 to 0.5284	No	ns	0.0586	D	661/fsk/Iva
Fsk vs. 809+661/fsk/770	-24.46	-40.2 to -8.725	Yes	**	0.0039	E	809+661/fsk/770
Test details	Mean 1	Mean 2	Mean Diff.	SE of diff.	n1	n2	q	DF
Fsk vs. fsk/770	50.22	58.42	-8.2	5.444	3	3	1.506	10
Fsk vs. 809/fsk/iva	50.22	69.64	-19.42	5.444	3	3	3.567	10
Fsk vs. 661/fsk/Iva	50.22	65.43	-15.21	5.444	3	3	2.793	10
Fsk vs. 809+661/fsk/770	50.22	74.68	-24.46	5.444	3	3	4.493	10
c.2657+5InsA
Number of families	1
Number of comparisons per family	4
Alpha	0.05
Dunnett's multiple comparisons test	Mean Diff.	95.00% CI of diff.	Significant?	Summary	Adjusted P Value	A-?
Fsk vs. fsk/770	-6.657	-8.677 to -4.636	Yes	****	0.0001	B	fsk/770
Fsk vs. 809/fsk/iva	-12.79	-14.81 to -10.77	Yes	****	0.0001	C	809/fsk/iva
Fsk vs. 661/fsk/Iva	-11.56	-13.58 to -9.54	Yes	****	0.0001	D	661/fsk/Iva
Fsk vs. 809+661/fsk/770	-12.6	-14.62 to -10.58	Yes	****	0.0001	E	809+661/fsk/770
Test details	Mean 1	Mean 2	Mean Diff.	SE of diff.	n1	n2	q	DF
Fsk vs. fsk/770	7.92	14.58	-6.657	0.6989	3	3	9.524	10
Fsk vs. 809/fsk/iva	7.92	20.71	-12.79	0.6989	3	3	18.29	10
Fsk vs. 661/fsk/Iva	7.92	19.48	-11.56	0.6989	3	3	16.54	10
Fsk vs. 809+661/fsk/770	7.92	20.52	-12.6	0.6989	3	3	18.03	10
c.3468+5
Number of families	1
Number of comparisons per family	4
Alpha	0.05
Dunnett's multiple comparisons test	Mean Diff.	95.00% CI of diff.	Significant?	Summary	Adjusted P Value	A-?
Control vs. Treated	-5.977	-7.781 to -4.173	Yes	****	0.0001	B	fsk/770
Control vs. Treated+Antagonist	-8.113	-9.917 to -6.309	Yes	****	0.0001	C	809/fsk/iva
Control vs. Column D	-7.42	-9.224 to -5.616	Yes	****	0.0001	D	661/fsk/Iva
Control vs. Column E	-8.263	-10.07 to -6.459	Yes	****	0.0001	E	809+661/fsk/770
Test details	Mean 1	Mean 2	Mean Diff.	SE of diff.	n1	n2	q	DF
Control vs. Treated	4.167	10.14	-5.977	0.6241	3	3	9.577	10
Control vs. Treated+Antagonist	4.167	12.28	-8.113	0.6241	3	3	13	10
Control vs. Column D	4.167	11.59	-7.42	0.6241	3	3	11.89	10
Control vs. Column E	4.167	12.43	-8.263	0.6241	3	3	13.24	10
c.3717+40
Number of families	1
Number of comparisons per family	4
Alpha	0.05
Dunnett's multiple comparisons test	Mean Diff.	95.00% CI of diff.	Significant?	Summary	Adjusted P Value	A-?
Control vs. Treated	-7.473	-15.11 to 0.1602	No	ns	0.0552	B	fsk/770
Control vs. Treated+Antagonist	-18.04	-25.68 to -10.41	Yes	***	0.0002	C	809/fsk/iva
Control vs. Column D	-20.91	-28.55 to -13.28	Yes	****	0.0001	D	661/fsk/Iva
Control vs. Column E	-21.14	-28.77 to -13.5	Yes	****	0.0001	E	809+661/fsk/770
Test details	Mean 1	Mean 2	Mean Diff.	SE of diff.	n1	n2	q	DF
Control vs. Treated	22.24	29.71	-7.473	2.641	3	3	2.83	10
Control vs. Treated+Antagonist	22.24	40.28	-18.04	2.641	3	3	6.832	10
Control vs. Column D	22.24	43.15	-20.91	2.641	3	3	7.919	10
Control vs. Column E	22.24	43.37	-21.14	2.641	3	3	8.004	10
c.4242+2T
Number of families	1
Number of comparisons per family	4
Alpha	0.05
Dunnett's multiple comparisons test	Mean Diff.	95.00% CI of diff.	Significant?	Summary	Adjusted P Value	A-?
Fsk vs. fsk/770	-7.473	-15.11 to 0.1602	No	ns	0.0552	B	fsk/770
Fsk vs. 809/fsk/iva	-18.04	-25.68 to -10.41	Yes	***	0.0002	C	809/fsk/iva
Fsk vs. 661/fsk/Iva	-20.91	-28.55 to -13.28	Yes	****	0.0001	D	661/fsk/Iva
Fsk vs. 809+661/fsk/770	-21.14	-28.77 to -13.5	Yes	****	0.0001	E	809+661/fsk/770
Test details	Mean 1	Mean 2	Mean Diff.	SE of diff.	n1	n2	q	DF
Fsk vs. fsk/770	22.24	29.71	-7.473	2.641	3	3	2.83	10
Fsk vs. 809/fsk/iva	22.24	40.28	-18.04	2.641	3	3	6.832	10
Fsk vs. 661/fsk/Iva	22.24	43.15	-20.91	2.641	3	3	7.919	10
Fsk vs. 809+661/fsk/770	22.24	43.37	-21.14	2.641	3	3	8.004	10
