# Supplementary material for: Evaluation of both exonic and intronic variants for effects on RNA splicing allows for accurate assessment of the effectiveness of precision therapies
Source: PLoS Genet. 2020 Oct 21;16(10):e1009100. doi: 10.1371/journal.pgen.1009100 (PMC7605713; doi:10.1371/journal.pgen.1009100)
Supplement: S6 Data — (XLSX) [file pgen.1009100.s019.xlsx]

## Sheet: delta Isc values
		DMSO+DMSO	DMSO+Ivacaftor	Lumacaftor+DMSO	Lumacaftor+Ivacaftor
c.523A>G cDNA (I175V)		104.843	136.57	156.655	143.95
		106.011	139.095	166.495	179.941
		97.0759	136.85	170.817	185.708
	Mean	102.643	137.505	164.656	169.866
	SD	4.85678	1.3842	7.25805	22.6284

## Sheet: statistical analysis
	c.523A>G
	Number of families	1
	Number of comparisons per family	3
	Alpha	0.05
	Dunnett's multiple comparisons test	Mean Diff.	95.00% CI of diff.	Significant?	Summary	Adjusted P Value	A-?
	DMSO/DMSO vs. DMSO/Ivacaftor	-34.68	-63.42 to -6.299	Yes	*	0.0198	B	DMSO/Ivacaftor
	DMSO/DMSO vs. Lumacaftor/DMSO	-62.01	-90.57 to -33.45	Yes	***	0.0006	C	Lumacaftor/DMSO
	DMSO/DMSO vs. Lumacaftor/Ivacaftor	-67.22	-95.79 to -38.66	Yes	***	0.0004	D	Lumacaftor/Ivacaftor
	Test details	Mean 1	Mean 2	Mean Diff.	SE of diff.	n1	n2	q	DF
	DMSO/DMSO vs. DMSO/Ivacaftor	102.6	137.5	-34.68	9.918	3	3	3.515	8
	DMSO/DMSO vs. Lumacaftor/DMSO	102.6	164.7	-62.01	9.918	3	3	6.252	8
	DMSO/DMSO vs. Lumacaftor/Ivacaftor	102.6	169.9	-67.22	9.918	3	3	6.778	8
